# Supplementary material for: Synthesis of Linear and Branched Polycarbonate Polyols via Double Metal Cyanide-Catalyzed Ring-Opening (Co)polymerization of Epoxides
Source: Polymers (Basel). 2025 Sep 11;17(18):2458. doi: 10.3390/polym17182458 (PMC12473593; doi:10.3390/polym17182458)
Supplement: Supplementary file 1 [file polymers-17-02458-s001.zip]

Archive with 1 entries (1 files):
- polymers-3852569-supplementary.pdf
